# Supplementary material for: APOBEC-mediated mutagenesis in urothelial carcinoma is associated with improved survival, mutations in DNA damage response genes, and immune response
Source: Oncotarget. 2017 Dec 16;9(4):4537–48. doi: 10.18632/oncotarget.23344 (PMC5796993; doi:10.18632/oncotarget.23344)
Supplement: Supplementary file 2 [file oncotarget-09-4537-s002.xlsx]

## Sheet: Sheet1
Supplementary Table 2: Significantly Mutated Genes between TCGA APOBEC-high and APOBEC-low groups.
Hugo_Symbol	APOBEC High	APOBEC Low	pval	or	ci.up	ci.low
TBC1D12	48	0	0.000123874	Inf	2.79764	Inf
MACF1	60	1	0.000127167	14.2697	2.36369	582.406
TCHH	40	0	0.00104127	Inf	2.24951	Inf
TP53	174	20	0.00150868	2.54594	1.39776	4.7741
KRAS	6	7	0.00184765	0.154794	0.0413393	0.559507
PIK3CA	79	5	0.00249592	3.79511	1.463	12.5482
NCOR1	33	0	0.00277649	Inf	1.79452	Inf
PDE4DIP	44	1	0.00435623	9.86964	1.61408	405.392
AKAP9	39	1	0.00681819	8.59558	1.39707	354.095
BDP1	29	0	0.00751807	Inf	1.54422	Inf
BPTF	29	0	0.00751807	Inf	1.54422	Inf
CHD7	29	0	0.00751807	Inf	1.54422	Inf
ANKHD1	28	0	0.00753578	Inf	1.48267	Inf
BSN	28	0	0.00753578	Inf	1.48267	Inf
KIAA2018	28	0	0.00753578	Inf	1.48267	Inf
FRY	30	0	0.00793936	Inf	1.60611	Inf
PTPRD	26	0	0.0122486	Inf	1.36089	Inf
SPEN	26	0	0.0122486	Inf	1.36089	Inf
ATR	27	0	0.0125868	Inf	1.42157	Inf
NAV3	27	0	0.0125868	Inf	1.42157	Inf
SRRM2	27	0	0.0125868	Inf	1.42157	Inf
UBR5	27	0	0.0125868	Inf	1.42157	Inf
DNAH8	35	1	0.0168185	7.60797	1.22877	314.319
BRCA2	34	1	0.0169697	7.36531	1.18743	304.545
DNAH7	36	1	0.0173218	7.85231	1.2704	324.161
FAT3	36	1	0.0173218	7.85231	1.2704	324.161
CEP350	23	0	0.0201202	Inf	1.18119	Inf
INO80	23	0	0.0201202	Inf	1.18119	Inf
KIAA1632	23	0	0.0201202	Inf	1.18119	Inf
MGA	23	0	0.0201202	Inf	1.18119	Inf
MYO16	23	0	0.0201202	Inf	1.18119	Inf
TTC3	23	0	0.0201202	Inf	1.18119	Inf
DOPEY2	24	0	0.0201429	Inf	1.24068	Inf
BAZ2B	25	0	0.0212547	Inf	1.30057	Inf
POLQ	25	0	0.0212547	Inf	1.30057	Inf
PCDH11X	6	5	0.02174	0.223901	0.0549082	0.959221
DNAH17	32	1	0.0263257	6.88495	1.10557	285.193
VPS13D	32	1	0.0263257	6.88495	1.10557	285.193
ALMS1	33	1	0.0266998	7.12431	1.14635	294.836
AHNAK	41	2	0.0275201	4.47997	1.11102	39.2381
MLL	42	2	0.028359	4.60537	1.14371	40.3045
FGFR3	40	15	0.0294908	0.461192	0.228033	0.969343
APC	21	0	0.0325331	Inf	1.06343	Inf
CMYA5	21	0	0.0325331	Inf	1.06343	Inf
EP400	21	0	0.0325331	Inf	1.06343	Inf
MICAL2	21	0	0.0325331	Inf	1.06343	Inf
PARD3	21	0	0.0325331	Inf	1.06343	Inf
CHD9	22	0	0.03346	Inf	1.12214	Inf
PBRM1	22	0	0.03346	Inf	1.12214	Inf
PLEKHH2	22	0	0.03346	Inf	1.12214	Inf
PLXNB2	22	0	0.03346	Inf	1.12214	Inf
SMCHD1	22	0	0.03346	Inf	1.12214	Inf
XIRP2	55	4	0.0344615	3.06003	1.06696	12.0714
MLL3	67	6	0.0356756	2.51524	1.02624	7.43966
ARID1A	87	9	0.0383173	2.2393	1.04016	5.37679
BIRC6	45	3	0.0389587	3.27251	0.99774	16.9948
ANK3	29	1	0.0410893	6.17659	0.98491	256.652
RELN	30	1	0.0411074	6.41111	1.02488	266.102
ERBB3	38	2	0.0414983	4.10902	1.01432	36.0773
GPR98	39	2	0.0423144	4.2318	1.04636	37.0935
APOB	31	1	0.0425177	6.64723	1.06512	275.616
DMXL2	31	1	0.0425177	6.64723	1.06512	275.616
PKHD1	31	1	0.0425177	6.64723	1.06512	275.616
RNF213	31	1	0.0425177	6.64723	1.06512	275.616
ATP10A	11	6	0.0443709	0.340991	0.110328	1.16892
CAMSAP1	5	4	0.0444221	0.236385	0.0493076	1.22684
UBE4B	5	4	0.0444221	0.236385	0.0493076	1.22684
