# Supplementary material for: APOBEC-mediated mutagenesis in urothelial carcinoma is associated with improved survival, mutations in DNA damage response genes, and immune response
Source: Oncotarget. 2017 Dec 16;9(4):4537–48. doi: 10.18632/oncotarget.23344 (PMC5796993; doi:10.18632/oncotarget.23344)
Supplement: Supplementary file 3 [file oncotarget-09-4537-s003.xlsx]

## Sheet: Sheet1
Supplementary Table 5. Gene ontology biological processes for genes highly expressed in TCGA APOBEC-high tumors.
Term	PValue	Genes	Fold Enrichment	Benjamini
GO:0050776~regulation of immune response	1.96e-11	MICB, CRTAM, HLA-C, NCR1, SIGLEC9, LILRB2, FCGR1A, SIGLEC7, FCGR3A, CD226, KLRD1, SH2D1B, KIR2DL4, KIR3DL2	13.9023	1.15e-08
GO:0002250~adaptive immune response	1e-08	CD84, HAVCR2, LILRB2, CRTAM, ZNF683, LILRB3, FCGR1B, IFNG, TAP1, LILRA6, SH2D1B	13.1374	2.94e-06
GO:0045087~innate immune response	1.14e-07	HAVCR2, LY96, IL27, HLA-C, TLR8, CD84, MARCO, NLRC5, ZNF683, C2, CLEC7A, KLRD1, CLEC5A, SH2D1B, ADAR	6.16597	2.23e-05
GO:0006968~cellular defense response	1.25e-06	KLRC4, LILRB2, LY96, CLEC5A, NCR1, KIR2DL4, KIR3DL2	19.9565	0.000184
GO:0006955~immune response	0.000122	IGSF6, LILRB2, AQP9, FCGR2C, FCGR1A, FCGR1B, IFNG, SAMHD1, HLA-C, FCGR3A, PDCD1LG2	4.61838	0.0142454
GO:0007166~cell surface receptor signaling pathway	0.00015	IGSF6, MARCO, LILRB2, P2RX7, LY96, LILRB3, IFNG, KLRD1, SIGLEC9	5.80592	0.014621
GO:0008037~cell recognition	0.000242	TIGIT, CRTAM, CLEC7A, CD226	32.1378	0.0201404
GO:0060333~interferon-gamma-mediated signaling pathway	0.000672	FCGR1A, FCGR1B, IFNG, HLA-C, STAT1	12.4477	0.0481876
GO:0051607~defense response to virus	0.00234137	NLRC5, IFNG, SAMHD1, STAT1, TLR8, ADAR	6.42756	0.141998
GO:0042102~positive regulation of T cell proliferation	0.00461597	HAVCR2, LILRB2, IFNG, PDCD1LG2	11.7839	0.238182
GO:0002479~antigen processing and presentation of exogenous peptide antigen via MHC class I, TAP-dependent	0.00529247	PSMD11, FCGR1A, FCGR1B, HLA-C	11.2227	0.246976
GO:0006954~inflammatory response	0.00538059	HAVCR2, P2RX7, LY96, IL27, FPR3, CLEC7A, NFAM1, TLR8	3.73104	0.232303
GO:0060337~type I interferon signaling pathway	0.0055305	SAMHD1, HLA-C, STAT1, ADAR	11.0474	0.221855
GO:0002366~leukocyte activation involved in immune response	0.0167009	CLEC7A, SH2D1B	117.839	0.507056
GO:0006898~receptor-mediated endocytosis	0.0205402	MARCO, HYOU1, MSR1, FCGR1A, FCGR1B	4.75156	0.556722
GO:0009615~response to virus	0.0238416	TBX21, IFNG, TLR8, ADAR	6.42756	0.588025
GO:0071222~cellular response to lipopolysaccharide	0.025559	HAVCR2, LILRB2, IFNG, CMPK2	6.25692	0.59161
GO:0060339~negative regulation of type I interferon-mediated signaling pathway	0.0276812	NLRC5, ADAR	70.7032	0.600285
GO:0007165~signal transduction	0.0283253	ARRDC5, FPR3, NFAM1, NCR1, LILRB2, CD38, FCGR2C, FCGR1A, AKAP5, CD226, CLEC5A, KIR2DL4, PILRA	1.9792	0.589036
GO:0007157~heterophilic cell-cell adhesion via plasma membrane cell adhesion molecules	0.0319178	TIGIT, CRTAM, CD226	10.6055	0.614682
GO:0019882~antigen processing and presentation	0.0380054	MICB, IFNG, HLA-C	9.64134	0.662064
GO:0002860~positive regulation of natural killer cell mediated cytotoxicity directed against tumor cell target	0.0385401	CRTAM, CD226	50.5023	0.650219
GO:0048304~positive regulation of isotype switching to IgG isotypes	0.0439245	TBX21, IFNG	44.1895	0.68284
GO:0001913~T cell mediated cytotoxicity	0.0439245	MICB, CRTAM	44.1895	0.68284
GO:0002221~pattern recognition receptor signaling pathway	0.0439245	MARCO, CLEC7A	44.1895	0.68284
GO:0006952~defense response	0.054214	CD84, LILRB3, TAP1	7.91453	0.744773
GO:0007156~homophilic cell adhesion via plasma membrane adhesion molecules	0.0589627	CD84, TIGIT, CRTAM, CD226	4.47488	0.76054
GO:0006048~UDP-N-acetylglucosamine biosynthetic process	0.0598994	RENBP, UAP1	32.1378	0.752641
GO:0097190~apoptotic signaling pathway	0.060072	CD38, P2RX7, LY96	7.46864	0.740546
GO:0045078~positive regulation of interferon-gamma biosynthetic process	0.0651654	IL27, TLR8	29.4596	0.757099
GO:0045779~negative regulation of bone resorption	0.0651654	CD38, P2RX7	29.4596	0.757099
GO:0034976~response to endoplasmic reticulum stress	0.0661369	HYOU1, PDIA6, PDIA4	7.07032	0.750272
GO:0060334~regulation of interferon-gamma-mediated signaling pathway	0.0704023	IFNG, STAT1	27.1935	0.760898
GO:0034162~toll-like receptor 9 signaling pathway	0.0807891	HAVCR2, TLR8	23.5677	0.797666
GO:0043277~apoptotic cell clearance	0.0807891	MARCO, PDIA6	23.5677	0.797666
GO:0042493~response to drug	0.0911172	CD38, P2RX7, IFNG, CSAG3, STAT1	2.9072	0.827185
GO:0045089~positive regulation of innate immune response	0.0961544	SH2D1B, TLR8	19.6398	0.834926
GO:0045954~positive regulation of natural killer cell mediated cytotoxicity	0.0961544	CRTAM, CD226	19.6398	0.834926
